# Supplementary material for: New blind species and new records of Sinella from Nanjing, China (Collembola, Entomobryidae)
Source: Zookeys. 2016 Jul 11;(604):31–40. doi: 10.3897/zookeys.604.7902 (PMC4978018; doi:10.3897/zookeys.604.7902)
Supplement: XML Treatment for Sinella quinseta [file zookeys.604.7902-treatment1.xml]

<!DOCTYPE tp:taxon-treatment
  PUBLIC "-//TaxonX//DTD Taxonomic Treatment Publishing DTD v0 20100105//EN" "tax-treatment-NSO.dtd">
<tp:taxon-treatment xmlns:tp="http://www.plazi.org/taxpub"><tp:treatment-meta><kwd-group><label>Taxon classification</label><kwd><named-content content-type="kingdom">Animalia</named-content></kwd><kwd><named-content content-type="order">Collembola</named-content></kwd><kwd><named-content content-type="family">Entomobryidae</named-content></kwd></kwd-group><mixed-citation publication-type="journal"><person-group><name><surname>Xu</surname><given-names>Heng</given-names></name><name><surname>Zhang</surname><given-names>Feng</given-names></name></person-group><article-title>New blind species and new records of <italic><tp:taxon-name><tp:taxon-name-part taxon-name-part-type="genus">Sinella</tp:taxon-name-part></tp:taxon-name></italic> from Nanjing, China (<tp:taxon-name><tp:taxon-name-part taxon-name-part-type="order">Collembola</tp:taxon-name-part></tp:taxon-name>, <tp:taxon-name><tp:taxon-name-part taxon-name-part-type="family">Entomobryidae</tp:taxon-name-part></tp:taxon-name>)</article-title><source>Zookeys</source><day>11</day><month>7</month><year>2016</year><volume>2016</volume><issue>604</issue><fpage>31</fpage><lpage>40</lpage><pub-id pub-id-type="doi">10.3897/zookeys.604.7902</pub-id></mixed-citation></tp:treatment-meta><tp:nomenclature><tp:taxon-name>
            <tp:taxon-name-part taxon-name-part-type="genus">Sinella</tp:taxon-name-part>
            <tp:taxon-name-part taxon-name-part-type="species">quinseta</tp:taxon-name-part>
            <object-id xmlns:xlink="http://www.w3.org/1999/xlink" content-type="zoobank" xlink:type="simple">http://zoobank.org/C83F07ED-4F4C-492D-A2B6-BBCCA5352450</object-id>
          </tp:taxon-name><tp:taxon-status xmlns:xlink="http://www.w3.org/1999/xlink" xlink:type="simple">sp. n.</tp:taxon-status><xref ref-type="fig" rid="F1">Figs 1–14</xref><xref ref-type="fig" rid="F2">, 15–18</xref></tp:nomenclature><tp:treatment-sec sec-type="material" id="SECID0EMHAC"><title>Material.</title><p>Holotype: ♀ on slide, China, Jiangsu Province, Nanjing, Purple Mountain, Tomb of Liao Zhongkai and his wife He Xiangning, <named-content xmlns:xlink="http://www.w3.org/1999/xlink" content-type="dwc:verbatimCoordinates" xlink:type="simple"><named-content content-type="geo-json" specific-use="{&#34;type&#34;:&#34;Point&#34;,&#34;coordinates&#34;:[118.830000,32.056000]}" id="NCID0EVHAC" xlink:type="simple">32.056°N, 118.830°E</named-content></named-content>, altitude 38 m, 10 April 2009, Feng Zhang and Daoyuan YU leg. (# C9581). Paratypes: 1 ♂ and 4 ♀♀ on slides and 5 juveniles in alcohol, same data as holotype.</p></tp:treatment-sec><tp:treatment-sec sec-type="etymology" id="SECID0E1HAC"><title>Etymology.</title><p>Named after the unique 5+5 central <abbrev xmlns:xlink="http://www.w3.org/1999/xlink" xlink:title="macrochaeta/ae" id="ABBRID0EAIAC" xlink:type="simple">mac</abbrev> on <abbrev xmlns:xlink="http://www.w3.org/1999/xlink" xlink:title="abdominal segment" id="ABBRID0EDIAC" xlink:type="simple">Abd</abbrev>. II in this new species.</p></tp:treatment-sec><tp:treatment-sec sec-type="diagnosis" id="SECID0EGIAC"><title>Diagnosis.</title><p>No eyes. Two internal <abbrev xmlns:xlink="http://www.w3.org/1999/xlink" xlink:title="ordinary tergal S-chaeta/ae" id="ABBRID0EMIAC" xlink:type="simple">sens</abbrev> of <abbrev xmlns:xlink="http://www.w3.org/1999/xlink" xlink:title="antennal segment" id="ABBRID0EPIAC" xlink:type="simple">Ant</abbrev>. III organ expanded. Long smooth straight chaetae absent on antennae. Clypeal chaetae 7(5). Postlabial chaetae X, X<sub>2</sub> and X<sub>4</sub> ciliate. No “smooth” inner differentiated tibiotarsal chaetae. Tenent hairs clavate. Manubrium without smooth chaetae. Tergal <abbrev xmlns:xlink="http://www.w3.org/1999/xlink" xlink:title="S-microchaeta/ae" id="ABBRID0EWIAC" xlink:type="simple">ms</abbrev> as 1, 0|1, 0, 0, 0. <abbrev xmlns:xlink="http://www.w3.org/1999/xlink" xlink:title="abdominal segment" id="ABBRID0EZIAC" xlink:type="simple">Abd</abbrev>. II with 5+5 central <abbrev xmlns:xlink="http://www.w3.org/1999/xlink" xlink:title="macrochaeta/ae" id="ABBRID0E3IAC" xlink:type="simple">mac</abbrev>. <abbrev xmlns:xlink="http://www.w3.org/1999/xlink" xlink:title="abdominal segment" id="ABBRID0E6IAC" xlink:type="simple">Abd</abbrev>. IV with 5+5 central and 5+5 lateral <abbrev xmlns:xlink="http://www.w3.org/1999/xlink" xlink:title="macrochaeta/ae" id="ABBRID0ECJAC" xlink:type="simple">mac</abbrev>.</p></tp:treatment-sec><tp:treatment-sec sec-type="description" id="SECID0EFJAC"><title>Description.</title><p>Body length up to 1.17 mm. Body pale in alcohol.</p><p>Antenna 1.69–1.80 times as long as cephalic diagonal. Antennal segments ratio as I : II : III : IV = 1 : 2.00–2.17 : 1. 82–1.90 : 3.12–3.18. Smooth spiny <abbrev xmlns:xlink="http://www.w3.org/1999/xlink" xlink:title="microchaeta/ae" id="ABBRID0EMJAC" xlink:type="simple">mic</abbrev> at base of antennae 3 dorsal, 3 ventral on <abbrev xmlns:xlink="http://www.w3.org/1999/xlink" xlink:title="antennal segment" id="ABBRID0EPJAC" xlink:type="simple">Ant</abbrev>. I, 1 internal, 1 external and 1 ventral on <abbrev xmlns:xlink="http://www.w3.org/1999/xlink" xlink:title="antennal segment" id="ABBRID0ESJAC" xlink:type="simple">Ant</abbrev>. II. <abbrev xmlns:xlink="http://www.w3.org/1999/xlink" xlink:title="antennal segment" id="ABBRID0EVJAC" xlink:type="simple">Ant</abbrev>. II distally with 1 rod-like S-chaeta. Two internal <abbrev xmlns:xlink="http://www.w3.org/1999/xlink" xlink:title="ordinary tergal S-chaeta/ae" id="ABBRID0EYJAC" xlink:type="simple">sens</abbrev> of <abbrev xmlns:xlink="http://www.w3.org/1999/xlink" xlink:title="antennal segment" id="ABBRID0E2JAC" xlink:type="simple">Ant</abbrev>. III organ expanded (Fig. <xref ref-type="fig" rid="F1">1</xref>). Long smooth straight chaetae absent on antennae.</p><p>Eyes absent. Prelabral and labral chaetae 4/ 5, 5, 4, all smooth; the three median chaetae of the row a longer than lateral ones (Fig. <xref ref-type="fig" rid="F1">2</xref>). Labral papillae absent. Clypeal chaetae 7(5), arranged in two rows; the inner two chaetae of the anterior row of four chaetae smooth in one specimen; most lateral two small chaetae absent in two specimens (Fig. <xref ref-type="fig" rid="F1">3</xref>). Dorsal cephalic chaetotaxy with four antennal (An), three median (M) and five sutural (S) <abbrev xmlns:xlink="http://www.w3.org/1999/xlink" xlink:title="macrochaeta/ae" id="ABBRID0EMKAC" xlink:type="simple">mac</abbrev>; Gr. II with four <abbrev xmlns:xlink="http://www.w3.org/1999/xlink" xlink:title="macrochaeta/ae" id="ABBRID0EPKAC" xlink:type="simple">mac</abbrev> (Fig. <xref ref-type="fig" rid="F1">4</xref>). Mandible teeth 4+5. Subapical chaeta of maxillary outer lobe thicker than apical one and subequal in length; three smooth sublobal hairs on maxillary outer lobe (Fig. <xref ref-type="fig" rid="F1">5</xref>). Lateral process of labial palp slightly thicker than normal chaetae, with tip beyond apex of labial papilla E (Fig. <xref ref-type="fig" rid="F1">6</xref>). Labial chaetae as mrel<sub>1</sub>l<sub>2</sub>, all smooth, r/m = 0.60–0.68; chaetae X, X<sub>2</sub> and X<sub>4</sub> ciliate; X<sub>2</sub> often absent; chaeta H<sub>1</sub> ciliate; H<sub>2</sub> smooth in one specimen and ciliate in others. Cephalic groove with 9(8) chaetae, 2(3) smooth and others ciliate (Fig. <xref ref-type="fig" rid="F1">7</xref>).</p><fig id="F1" position="float" orientation="portrait"><label>Figures 1–14.</label><caption><p>
          <italic><tp:taxon-name><tp:taxon-name-part taxon-name-part-type="genus">Sinella</tp:taxon-name-part> <tp:taxon-name-part taxon-name-part-type="species">quinseta</tp:taxon-name-part></tp:taxon-name></italic> sp. n. <bold>1</bold> <abbrev xmlns:xlink="http://www.w3.org/1999/xlink" xlink:title="antennal segment" id="ABBRID0EEMAC" xlink:type="simple">Ant</abbrev>. III organ <bold>2</bold> labrum <bold>3</bold> clypeal chaetae (arrow indicates that the chaeta may be absent) <bold>4</bold> dorsal cephalic chaetotaxy <bold>5</bold> maxillary outer lobe <bold>6</bold> lateral process of labial palp E <bold>7</bold> chaetae on the ventral side of head <bold>8</bold> trochanteral organ <bold>9</bold> hind claw <bold>10</bold> anterior face of ventral tube <bold>11</bold> ventral face and lateral flap of ventral tube <bold>12</bold> distal part of anterior face of manubrium <bold>13</bold> manubrial plaque <bold>14</bold> mucro.</p></caption><graphic xmlns:xlink="http://www.w3.org/1999/xlink" xlink:href="zookeys-604-031-g001.jpg" position="float" orientation="portrait" xlink:type="simple" id="oo_95279.jpg"/></fig><p>Trochanteral organ with 9–13 smooth spiny chaetae; 7–9 in arms and 2–4 between them (Fig. <xref ref-type="fig" rid="F1">8</xref>). Inner differentiated tibiotarsal chaetae ciliate with ciliations not closely appressed to axis. Tibiotarsi distally with ten chaetae in a whorl. Unguis with three inner teeth; two paired teeth unequal, outer one large. Unguiculus with a large outer tooth. Tenent hairs clavate (Fig. <xref ref-type="fig" rid="F1">9</xref>). <abbrev xmlns:xlink="http://www.w3.org/1999/xlink" xlink:title="abdominal segment" id="ABBRID0EQNAC" xlink:type="simple">Abd</abbrev>. IV 2.44–3.32 times as long as <abbrev xmlns:xlink="http://www.w3.org/1999/xlink" xlink:title="abdominal segment" id="ABBRID0ETNAC" xlink:type="simple">Abd</abbrev>. III along dorsal midline. Ventral tube anteriorly with 4–5 ciliate chaetae; one of them much larger than others (Fig. <xref ref-type="fig" rid="F1">10</xref>); posteriorly with 4 smooth chaetae; each lateral flap with 5 smooth and 2 ciliate chaetae (Fig. <xref ref-type="fig" rid="F1">11</xref>). Manubrium without smooth chaetae. Manubrium anteriorly with 5+5 ciliate chaetae in the most distal row (Fig. <xref ref-type="fig" rid="F1">12</xref>). Manubrial plaque with 2+2 pseudopores and 2+2 ciliate chaetae (Fig. <xref ref-type="fig" rid="F1">13</xref>). Distal smooth part of dens 1.34–1.85 times as long as mucro. Mucro bidentate with apical tooth longer than subapical one; basal spine long, nearly reaching tip of the apical tooth (Fig. <xref ref-type="fig" rid="F1">14</xref>).</p><p>
            <abbrev xmlns:xlink="http://www.w3.org/1999/xlink" xlink:title="thoracic segment" id="ABBRID0ELOAC" xlink:type="simple">Th</abbrev>. II with 3 (m1, m2, m2i) medio-medial, three (m4, m4i, m4p) medio-lateral, 20–22 posterior <abbrev xmlns:xlink="http://www.w3.org/1999/xlink" xlink:title="macrochaeta/ae" id="ABBRID0EOOAC" xlink:type="simple">mac</abbrev>, one <abbrev xmlns:xlink="http://www.w3.org/1999/xlink" xlink:title="S-microchaeta/ae" id="ABBRID0EROAC" xlink:type="simple">ms</abbrev> and two <abbrev xmlns:xlink="http://www.w3.org/1999/xlink" xlink:title="ordinary tergal S-chaeta/ae" id="ABBRID0EUOAC" xlink:type="simple">sens</abbrev>; <abbrev xmlns:xlink="http://www.w3.org/1999/xlink" xlink:title="S-microchaeta/ae" id="ABBRID0EXOAC" xlink:type="simple">ms</abbrev> inner to <abbrev xmlns:xlink="http://www.w3.org/1999/xlink" xlink:title="ordinary tergal S-chaeta/ae" id="ABBRID0E1OAC" xlink:type="simple">sens</abbrev>. <abbrev xmlns:xlink="http://www.w3.org/1999/xlink" xlink:title="thoracic segment" id="ABBRID0E4OAC" xlink:type="simple">Th</abbrev>. III with 29–32 <abbrev xmlns:xlink="http://www.w3.org/1999/xlink" xlink:title="macrochaeta/ae" id="ABBRID0EAPAC" xlink:type="simple">mac</abbrev> and two lateral <abbrev xmlns:xlink="http://www.w3.org/1999/xlink" xlink:title="ordinary tergal S-chaeta/ae" id="ABBRID0EDPAC" xlink:type="simple">sens</abbrev>; <abbrev xmlns:xlink="http://www.w3.org/1999/xlink" xlink:title="macrochaeta/ae" id="ABBRID0EGPAC" xlink:type="simple">mac</abbrev> a6i absent (Fig. <xref ref-type="fig" rid="F2">15</xref>). <abbrev xmlns:xlink="http://www.w3.org/1999/xlink" xlink:title="abdominal segment" id="ABBRID0ENPAC" xlink:type="simple">Abd</abbrev>. I with six (a3, m2–4, m2i, m4p) <abbrev xmlns:xlink="http://www.w3.org/1999/xlink" xlink:title="macrochaeta/ae" id="ABBRID0EQPAC" xlink:type="simple">mac</abbrev>, one <abbrev xmlns:xlink="http://www.w3.org/1999/xlink" xlink:title="S-microchaeta/ae" id="ABBRID0ETPAC" xlink:type="simple">ms</abbrev> and one <abbrev xmlns:xlink="http://www.w3.org/1999/xlink" xlink:title="ordinary tergal S-chaeta/ae" id="ABBRID0EWPAC" xlink:type="simple">sens</abbrev>; <abbrev xmlns:xlink="http://www.w3.org/1999/xlink" xlink:title="ordinary tergal S-chaeta/ae" id="ABBRID0EZPAC" xlink:type="simple">sens</abbrev> inner to <abbrev xmlns:xlink="http://www.w3.org/1999/xlink" xlink:title="S-microchaeta/ae" id="ABBRID0E3PAC" xlink:type="simple">ms</abbrev>. <abbrev xmlns:xlink="http://www.w3.org/1999/xlink" xlink:title="abdominal segment" id="ABBRID0EAAAE" xlink:type="simple">Abd</abbrev>. II with five (a2, a3, m3, m3e, m3ep) central, one (m5) lateral <abbrev xmlns:xlink="http://www.w3.org/1999/xlink" xlink:title="macrochaeta/ae" id="ABBRID0EDAAE" xlink:type="simple">mac</abbrev> and two <abbrev xmlns:xlink="http://www.w3.org/1999/xlink" xlink:title="ordinary tergal S-chaeta/ae" id="ABBRID0EGAAE" xlink:type="simple">sens</abbrev>. <abbrev xmlns:xlink="http://www.w3.org/1999/xlink" xlink:title="abdominal segment" id="ABBRID0EJAAE" xlink:type="simple">Abd</abbrev>. III with two (a2, m3) central, three (am6, pm6, p6) lateral <abbrev xmlns:xlink="http://www.w3.org/1999/xlink" xlink:title="macrochaeta/ae" id="ABBRID0EMAAE" xlink:type="simple">mac</abbrev> and two <abbrev xmlns:xlink="http://www.w3.org/1999/xlink" xlink:title="ordinary tergal S-chaeta/ae" id="ABBRID0EPAAE" xlink:type="simple">sens</abbrev>; <abbrev xmlns:xlink="http://www.w3.org/1999/xlink" xlink:title="S-microchaeta/ae" id="ABBRID0ESAAE" xlink:type="simple">ms</abbrev> absent (Fig. <xref ref-type="fig" rid="F2">16</xref>). <abbrev xmlns:xlink="http://www.w3.org/1999/xlink" xlink:title="abdominal segment" id="ABBRID0EZAAE" xlink:type="simple">Abd</abbrev>. IV with five central (I, M, B4, B5, A6), five lateral <abbrev xmlns:xlink="http://www.w3.org/1999/xlink" xlink:title="macrochaeta/ae" id="ABBRID0E3AAE" xlink:type="simple">mac</abbrev> (E2–4, E2p, F1), and approximately 13 <abbrev xmlns:xlink="http://www.w3.org/1999/xlink" xlink:title="ordinary tergal S-chaeta/ae" id="ABBRID0E6AAE" xlink:type="simple">sens</abbrev>; as and ps shorter than others (Fig. <xref ref-type="fig" rid="F2">17</xref>). <abbrev xmlns:xlink="http://www.w3.org/1999/xlink" xlink:title="abdominal segment" id="ABBRID0EGBAE" xlink:type="simple">Abd</abbrev>. V with three <abbrev xmlns:xlink="http://www.w3.org/1999/xlink" xlink:title="ordinary tergal S-chaeta/ae" id="ABBRID0EJBAE" xlink:type="simple">sens</abbrev>; chaeta p5a absent (Fig. <xref ref-type="fig" rid="F2">18</xref>).</p><fig id="F2" position="float" orientation="portrait"><label>Figures 15–18.</label><caption><p>Tergal chaetotaxy in <italic><tp:taxon-name><tp:taxon-name-part taxon-name-part-type="genus">Sinella</tp:taxon-name-part> <tp:taxon-name-part taxon-name-part-type="species">quinseta</tp:taxon-name-part></tp:taxon-name></italic> sp. n. <bold>15</bold> thorax <bold>16</bold> <abbrev xmlns:xlink="http://www.w3.org/1999/xlink" xlink:title="abdominal segment" id="ABBRID0EGCAE" xlink:type="simple">Abd</abbrev>. I‒III <bold>17</bold> <abbrev xmlns:xlink="http://www.w3.org/1999/xlink" xlink:title="abdominal segment" id="ABBRID0ELCAE" xlink:type="simple">Abd</abbrev>. IV <bold>18</bold> <abbrev xmlns:xlink="http://www.w3.org/1999/xlink" xlink:title="abdominal segment" id="ABBRID0EQCAE" xlink:type="simple">Abd</abbrev>. V.</p></caption><graphic xmlns:xlink="http://www.w3.org/1999/xlink" xlink:href="zookeys-604-031-g002.jpg" position="float" orientation="portrait" xlink:type="simple" id="oo_95280.jpg"/></fig><!--PageBreak--></tp:treatment-sec><tp:treatment-sec sec-type="ecology" id="SECID0EZCAE"><title>Ecology.</title><p>In decomposing leaves along the roads.</p></tp:treatment-sec><tp:treatment-sec sec-type="remarks" id="SECID0E5CAE"><title>Remarks.</title><p>
            <italic><tp:taxon-name><tp:taxon-name-part taxon-name-part-type="genus">Sinella</tp:taxon-name-part> <tp:taxon-name-part taxon-name-part-type="species">quinseta</tp:taxon-name-part></tp:taxon-name></italic> sp. n. is characterized by blindness, ciliate postlabial chaeta H<sub>1</sub> and 5+5 central <abbrev xmlns:xlink="http://www.w3.org/1999/xlink" xlink:title="macrochaeta/ae" id="ABBRID0EQDAE" xlink:type="simple">mac</abbrev> on <abbrev xmlns:xlink="http://www.w3.org/1999/xlink" xlink:title="abdominal segment" id="ABBRID0ETDAE" xlink:type="simple">Abd</abbrev>. II. It is most similar to <italic><tp:taxon-name><tp:taxon-name-part taxon-name-part-type="genus">Sinella</tp:taxon-name-part> <tp:taxon-name-part taxon-name-part-type="species">yunnanica</tp:taxon-name-part></tp:taxon-name></italic> Zhang &amp; Deharveng, 2011 in being blind, its claw structure, the lateral process of labial palp, mucro, and chaetotaxy of head, thorax and <abbrev xmlns:xlink="http://www.w3.org/1999/xlink" xlink:title="abdominal segment" id="ABBRID0EAEAE" xlink:type="simple">Abd</abbrev>. IV, but differs from it in the presence of expanded internal S-chaetae on <abbrev xmlns:xlink="http://www.w3.org/1999/xlink" xlink:title="antennal segment" id="ABBRID0EDEAE" xlink:type="simple">Ant</abbrev>. III organ, ciliate H<sub>2</sub>, X, X<sub>2</sub> and X<sub>4</sub> posterior to labium, 5+5 central <abbrev xmlns:xlink="http://www.w3.org/1999/xlink" xlink:title="macrochaeta/ae" id="ABBRID0EMEAE" xlink:type="simple">mac</abbrev> on <abbrev xmlns:xlink="http://www.w3.org/1999/xlink" xlink:title="abdominal segment" id="ABBRID0EPEAE" xlink:type="simple">Abd</abbrev>. II, and the ventral tube.</p><!--PageBreak--></tp:treatment-sec></tp:taxon-treatment>
