# Supplementary material for: New blind species and new records of Sinella from Nanjing, China (Collembola, Entomobryidae)
Source: Zookeys. 2016 Jul 11;(604):31–40. doi: 10.3897/zookeys.604.7902 (PMC4978018; doi:10.3897/zookeys.604.7902)
Supplement: XML Treatment for Sinella qixiaensis [file zookeys.604.7902-treatment2.xml]

<!DOCTYPE tp:taxon-treatment
  PUBLIC "-//TaxonX//DTD Taxonomic Treatment Publishing DTD v0 20100105//EN" "tax-treatment-NSO.dtd">
<tp:taxon-treatment xmlns:tp="http://www.plazi.org/taxpub"><tp:treatment-meta><kwd-group><label>Taxon classification</label><kwd><named-content content-type="kingdom">Animalia</named-content></kwd><kwd><named-content content-type="order">Collembola</named-content></kwd><kwd><named-content content-type="family">Entomobryidae</named-content></kwd></kwd-group><mixed-citation publication-type="journal"><person-group><name><surname>Xu</surname><given-names>Heng</given-names></name><name><surname>Zhang</surname><given-names>Feng</given-names></name></person-group><article-title>New blind species and new records of <italic><tp:taxon-name><tp:taxon-name-part taxon-name-part-type="genus">Sinella</tp:taxon-name-part></tp:taxon-name></italic> from Nanjing, China (<tp:taxon-name><tp:taxon-name-part taxon-name-part-type="order">Collembola</tp:taxon-name-part></tp:taxon-name>, <tp:taxon-name><tp:taxon-name-part taxon-name-part-type="family">Entomobryidae</tp:taxon-name-part></tp:taxon-name>)</article-title><source>Zookeys</source><day>11</day><month>7</month><year>2016</year><volume>2016</volume><issue>604</issue><fpage>31</fpage><lpage>40</lpage><pub-id pub-id-type="doi">10.3897/zookeys.604.7902</pub-id></mixed-citation></tp:treatment-meta><tp:nomenclature><tp:taxon-name>
            <tp:taxon-name-part taxon-name-part-type="genus">Sinella</tp:taxon-name-part>
            <tp:taxon-name-part taxon-name-part-type="species">qixiaensis</tp:taxon-name-part>
            <object-id xmlns:xlink="http://www.w3.org/1999/xlink" content-type="zoobank" xlink:type="simple">http://zoobank.org/DBFF3DC3-BC1D-4FC3-B5E3-5CB4E1D076E1</object-id>
          </tp:taxon-name><tp:taxon-status xmlns:xlink="http://www.w3.org/1999/xlink" xlink:type="simple">sp. n.</tp:taxon-status><xref ref-type="fig" rid="F3">Figs 19–30</xref><xref ref-type="fig" rid="F4">, 31–37</xref><!--PageBreak--><!--PageBreak--></tp:nomenclature><tp:treatment-sec sec-type="material" id="SECID0ECGAE"><title>Material.</title><p>Holotype: ♂ on slide, China, Jiangsu Province, Nanjing, Qixia Mountain, <named-content xmlns:xlink="http://www.w3.org/1999/xlink" content-type="dwc:verbatimCoordinates" xlink:type="simple"><named-content content-type="geo-json" specific-use="{&#34;type&#34;:&#34;Point&#34;,&#34;coordinates&#34;:[118.960000,32.160000]}" id="NCID0ELGAE" xlink:type="simple">32.160°N 118.960°E</named-content></named-content>, altitude 114 m, 6 December 2014, Daoyuan Yu and Chunyan Qin leg. (#14NJQX4). Paratype: 4 ♀♀ on slides and 5 in alcohol, same data as holotype.</p></tp:treatment-sec><tp:treatment-sec sec-type="etymology" id="SECID0EQGAE"><title>Etymology.</title><p>Named after the type locality.</p></tp:treatment-sec><tp:treatment-sec sec-type="diagnosis" id="SECID0EVGAE"><title>Diagnosis.</title><p>No eyes. Two internal <abbrev xmlns:xlink="http://www.w3.org/1999/xlink" xlink:title="ordinary tergal S-chaeta/ae" id="ABBRID0E2GAE" xlink:type="simple">sens</abbrev> of <abbrev xmlns:xlink="http://www.w3.org/1999/xlink" xlink:title="antennal segment" id="ABBRID0E5GAE" xlink:type="simple">Ant</abbrev>. III organ paddle-like. Long smooth straight chaetae present on antennae. Clypeal chaetae eight. Postlabial chaetae X and X<sub>2–4</sub> ciliate. “Smooth” inner differentiated tibiotarsal chaetae present. Tenent hairs I and II pointed or clavate, and III always clavate. Manubrium with smooth chaetae. Tergal S-microchaetae as 1, 0|1, 0, 0, 0. <abbrev xmlns:xlink="http://www.w3.org/1999/xlink" xlink:title="abdominal segment" id="ABBRID0EDHAE" xlink:type="simple">Abd</abbrev>. II with 4(3) central <abbrev xmlns:xlink="http://www.w3.org/1999/xlink" xlink:title="macrochaeta/ae" id="ABBRID0EGHAE" xlink:type="simple">mac</abbrev> on each side. <abbrev xmlns:xlink="http://www.w3.org/1999/xlink" xlink:title="abdominal segment" id="ABBRID0EJHAE" xlink:type="simple">Abd</abbrev>. IV with 7+7 central and 6+6 lateral <abbrev xmlns:xlink="http://www.w3.org/1999/xlink" xlink:title="macrochaeta/ae" id="ABBRID0EMHAE" xlink:type="simple">mac</abbrev>.</p></tp:treatment-sec><tp:treatment-sec sec-type="description" id="SECID0EPHAE"><title>Description.</title><p>Body length up to 2.01 mm. Body pale in alcohol.</p><p>Antenna 2.41–2.68 times as long as cephalic diagonal. Antennal segments ratio as I : II : III : IV = 1 : 1.66–1.96 : 1. 59–1.83 : 2.44–3.00. Smooth spiny <abbrev xmlns:xlink="http://www.w3.org/1999/xlink" xlink:title="microchaeta/ae" id="ABBRID0EWHAE" xlink:type="simple">mic</abbrev> at base of antennae three dorsal, three ventral on <abbrev xmlns:xlink="http://www.w3.org/1999/xlink" xlink:title="antennal segment" id="ABBRID0EZHAE" xlink:type="simple">Ant</abbrev>. I, one internal, one external and two ventral on <abbrev xmlns:xlink="http://www.w3.org/1999/xlink" xlink:title="antennal segment" id="ABBRID0E3HAE" xlink:type="simple">Ant</abbrev>. II. <abbrev xmlns:xlink="http://www.w3.org/1999/xlink" xlink:title="antennal segment" id="ABBRID0E6HAE" xlink:type="simple">Ant</abbrev>. II distally with two rod-like <abbrev xmlns:xlink="http://www.w3.org/1999/xlink" xlink:title="ordinary tergal S-chaeta/ae" id="ABBRID0ECIAE" xlink:type="simple">sens</abbrev>. Two internal <abbrev xmlns:xlink="http://www.w3.org/1999/xlink" xlink:title="ordinary tergal S-chaeta/ae" id="ABBRID0EFIAE" xlink:type="simple">sens</abbrev> of <abbrev xmlns:xlink="http://www.w3.org/1999/xlink" xlink:title="antennal segment" id="ABBRID0EIIAE" xlink:type="simple">Ant</abbrev>. III organ paddle-like (Fig. <xref ref-type="fig" rid="F3">19</xref>). <abbrev xmlns:xlink="http://www.w3.org/1999/xlink" xlink:title="antennal segment" id="ABBRID0EPIAE" xlink:type="simple">Ant</abbrev>. IV with a knobbed subapical organ. Long smooth straight chaetae at least five ventral on <abbrev xmlns:xlink="http://www.w3.org/1999/xlink" xlink:title="antennal segment" id="ABBRID0ESIAE" xlink:type="simple">Ant</abbrev>. I, at least 13 ventral on <abbrev xmlns:xlink="http://www.w3.org/1999/xlink" xlink:title="antennal segment" id="ABBRID0EVIAE" xlink:type="simple">Ant</abbrev>. II, and one ventral on <abbrev xmlns:xlink="http://www.w3.org/1999/xlink" xlink:title="antennal segment" id="ABBRID0EYIAE" xlink:type="simple">Ant</abbrev>. III.</p><fig id="F3" position="float" orientation="portrait"><label>Figures 19–30.</label><caption><p>
          <italic><tp:taxon-name><tp:taxon-name-part taxon-name-part-type="genus">Sinella</tp:taxon-name-part> <tp:taxon-name-part taxon-name-part-type="species">qixiaensis</tp:taxon-name-part></tp:taxon-name></italic> sp. n. <bold>19</bold> <abbrev xmlns:xlink="http://www.w3.org/1999/xlink" xlink:title="antennal segment" id="ABBRID0EPJAE" xlink:type="simple">Ant</abbrev>. III organ <bold>20</bold> labrum <bold>21</bold> clypeal chaetae <bold>22</bold> dorsal cephalic chaetotaxy <bold>23</bold> labial palp <bold>24</bold> chaetae on the ventral side of head <bold>25</bold> trochanteral organ <bold>26</bold> hind claw <bold>27–29</bold> ventral tube <bold>27</bold> anterior face <bold>28</bold> posterior face <bold>29</bold> lateral flap <bold>30</bold> male genital plate.</p></caption><graphic xmlns:xlink="http://www.w3.org/1999/xlink" xlink:href="zookeys-604-031-g003.jpg" position="float" orientation="portrait" xlink:type="simple" id="oo_95281.jpg"/></fig><p>Eyes absent. Prelabral and labral chaetae 4/ 5, 5, 4, all smooth; median three chaetae of the row a longer than lateral ones; labral intrusion not U-shaped (Fig. <xref ref-type="fig" rid="F3">20</xref>). Labral papillae absent. Clypeal chaetae eight in number, of which three are ciliated and small (Fig. <xref ref-type="fig" rid="F3">21</xref>). Dorsal cephalic chaetotaxy with four antennal (An), three median (M) and five sutural (S) <abbrev xmlns:xlink="http://www.w3.org/1999/xlink" xlink:title="macrochaeta/ae" id="ABBRID0EZKAE" xlink:type="simple">mac</abbrev>; Gr. II with 5–6 <abbrev xmlns:xlink="http://www.w3.org/1999/xlink" xlink:title="macrochaeta/ae" id="ABBRID0E3KAE" xlink:type="simple">mac</abbrev> (Fig. <xref ref-type="fig" rid="F3">22</xref>). Mandible teeth 4+5. Subapical chaeta of maxillary outer lobe larger than apical one; three smooth sublobal hairs on maxillary outer lobe. Lateral process of labial palp slightly thicker than normal chaetae, with tip beyond apex of labial papilla E (Fig. <xref ref-type="fig" rid="F3">23</xref>). Labial chaetae as mrel<sub>1</sub>l<sub>2</sub>, all smooth, r/m=0.61–0.76; chaetae X and X<sub>2–4</sub> ciliate; chaeta X<sub>3</sub> rarely absent. Cephalic groove with 8–9 chaetae, 4(5) of them smooth and others ciliate (Fig. <xref ref-type="fig" rid="F3">24</xref>).</p><p>Trochanteral organ with approximately 24 smooth spiny chaetae; 13–15 in arms and 9–11 between them (Fig. <xref ref-type="fig" rid="F3">25</xref>). Partial inner differentiated tibiotarsal chaetae “smooth” with ciliations closely appressed to axis. Tibiotarsi distally with ten chaetae in a whorl. Unguis with three inner, one outer, and two lateral teeth; two paired inner teeth unequal, outer one large. Unguiculus with a large outer tooth. Tenent hairs I and II pointed or clavate, and III always clavate (Fig. <xref ref-type="fig" rid="F3">26</xref>). <abbrev xmlns:xlink="http://www.w3.org/1999/xlink" xlink:title="abdominal segment" id="ABBRID0E4LAE" xlink:type="simple">Abd</abbrev>. IV 3.13–4.67 as long as <abbrev xmlns:xlink="http://www.w3.org/1999/xlink" xlink:title="abdominal segment" id="ABBRID0EAMAE" xlink:type="simple">Abd</abbrev>. III along dorsal midline. Ventral tube anteriorly with 6+6 ciliate chaetae, two of them much larger than others (Fig. <xref ref-type="fig" rid="F3">27</xref>); posteriorly with 12 smooth chaetae (Fig. <xref ref-type="fig" rid="F3">28</xref>); each lateral flap with eight smooth chaetae (Fig. <xref ref-type="fig" rid="F3">29</xref>). Male genital plate with seven pairs of projections and internally with one pair of small chaetae (Fig. <xref ref-type="fig" rid="F3">30</xref>). Manubrium dorsally with about 13+13 smooth chaetae (Fig. <xref ref-type="fig" rid="F4">31</xref>); ventrally with 5+5 distal ciliate <!--PageBreak--><!--PageBreak--><!--PageBreak-->chaetae (Fig. <xref ref-type="fig" rid="F4">32</xref>). Manubrial plaque with 3+3 pseudopores and 3+3(2) ciliate chaetae. Base of dens with 2+2 smooth chaetae (Fig. <xref ref-type="fig" rid="F4">31</xref>). Distal smooth part of dens 1.04–1.12 as long as mucro. Mucro bidentate with apical tooth larger; basal spine long, with tip nearly reaching apical tooth (Fig. <xref ref-type="fig" rid="F4">33</xref>).</p><fig id="F4" position="float" orientation="portrait"><label>Figures 31–37.</label><caption><p>
          <italic><tp:taxon-name><tp:taxon-name-part taxon-name-part-type="genus">Sinella</tp:taxon-name-part> <tp:taxon-name-part taxon-name-part-type="species">qixiaensis</tp:taxon-name-part></tp:taxon-name></italic> sp. n. <bold>31</bold> dorsal side of manubrium and base of dens <bold>32</bold> distal part of anterior face of manubrium <bold>33</bold> mucro <bold>34–37</bold> tergal chaetotaxy <bold>34</bold> thorax <bold>35</bold> <abbrev xmlns:xlink="http://www.w3.org/1999/xlink" xlink:title="abdominal segment" id="ABBRID0EFOAE" xlink:type="simple">Abd</abbrev>. I‒III <bold>36</bold> <abbrev xmlns:xlink="http://www.w3.org/1999/xlink" xlink:title="abdominal segment" id="ABBRID0EKOAE" xlink:type="simple">Abd</abbrev>. IV <bold>37</bold> <abbrev xmlns:xlink="http://www.w3.org/1999/xlink" xlink:title="abdominal segment" id="ABBRID0EPOAE" xlink:type="simple">Abd</abbrev>. V.</p></caption><graphic xmlns:xlink="http://www.w3.org/1999/xlink" xlink:href="zookeys-604-031-g004.jpg" position="float" orientation="portrait" xlink:type="simple" id="oo_95282.jpg"/></fig><p>
            <abbrev xmlns:xlink="http://www.w3.org/1999/xlink" xlink:title="thoracic segment" id="ABBRID0EYOAE" xlink:type="simple">Th</abbrev>. II with three (m1, m2, m2i) medio-medial, three (m4, m4i, m4p) medio-lateral, 22–24 posterior <abbrev xmlns:xlink="http://www.w3.org/1999/xlink" xlink:title="macrochaeta/ae" id="ABBRID0E2OAE" xlink:type="simple">mac</abbrev>, one <abbrev xmlns:xlink="http://www.w3.org/1999/xlink" xlink:title="S-microchaeta/ae" id="ABBRID0E5OAE" xlink:type="simple">ms</abbrev> and two <abbrev xmlns:xlink="http://www.w3.org/1999/xlink" xlink:title="ordinary tergal S-chaeta/ae" id="ABBRID0EBPAE" xlink:type="simple">sens</abbrev>; <abbrev xmlns:xlink="http://www.w3.org/1999/xlink" xlink:title="S-microchaeta/ae" id="ABBRID0EEPAE" xlink:type="simple">ms</abbrev> inner to <abbrev xmlns:xlink="http://www.w3.org/1999/xlink" xlink:title="ordinary tergal S-chaeta/ae" id="ABBRID0EHPAE" xlink:type="simple">sens</abbrev>. <abbrev xmlns:xlink="http://www.w3.org/1999/xlink" xlink:title="thoracic segment" id="ABBRID0EKPAE" xlink:type="simple">Th</abbrev>. III with 30–34 <abbrev xmlns:xlink="http://www.w3.org/1999/xlink" xlink:title="macrochaeta/ae" id="ABBRID0ENPAE" xlink:type="simple">mac</abbrev> and two lateral <abbrev xmlns:xlink="http://www.w3.org/1999/xlink" xlink:title="ordinary tergal S-chaeta/ae" id="ABBRID0EQPAE" xlink:type="simple">sens</abbrev>; m5i, a6i, p5, p6, m6 and m6e as <abbrev xmlns:xlink="http://www.w3.org/1999/xlink" xlink:title="macrochaeta/ae" id="ABBRID0ETPAE" xlink:type="simple">mac</abbrev> (Fig. <xref ref-type="fig" rid="F4">34</xref>). <abbrev xmlns:xlink="http://www.w3.org/1999/xlink" xlink:title="abdominal segment" id="ABBRID0E1PAE" xlink:type="simple">Abd</abbrev>. I with seven (a2–3, m2–4, m2i, m4p) <abbrev xmlns:xlink="http://www.w3.org/1999/xlink" xlink:title="macrochaeta/ae" id="ABBRID0E4PAE" xlink:type="simple">mac</abbrev>, one <abbrev xmlns:xlink="http://www.w3.org/1999/xlink" xlink:title="S-microchaeta/ae" id="ABBRID0EAQAE" xlink:type="simple">ms</abbrev> and one <abbrev xmlns:xlink="http://www.w3.org/1999/xlink" xlink:title="ordinary tergal S-chaeta/ae" id="ABBRID0EDQAE" xlink:type="simple">sens</abbrev>; <abbrev xmlns:xlink="http://www.w3.org/1999/xlink" xlink:title="ordinary tergal S-chaeta/ae" id="ABBRID0EGQAE" xlink:type="simple">sens</abbrev> inner to <abbrev xmlns:xlink="http://www.w3.org/1999/xlink" xlink:title="S-microchaeta/ae" id="ABBRID0EJQAE" xlink:type="simple">ms</abbrev>. <abbrev xmlns:xlink="http://www.w3.org/1999/xlink" xlink:title="abdominal segment" id="ABBRID0EMQAE" xlink:type="simple">Abd</abbrev>. II with 4(3) (m3, m3e, m3ep, m3ei) central, one (m5) lateral <abbrev xmlns:xlink="http://www.w3.org/1999/xlink" xlink:title="macrochaeta/ae" id="ABBRID0EPQAE" xlink:type="simple">mac</abbrev> and two <abbrev xmlns:xlink="http://www.w3.org/1999/xlink" xlink:title="ordinary tergal S-chaeta/ae" id="ABBRID0ESQAE" xlink:type="simple">sens</abbrev>; <abbrev xmlns:xlink="http://www.w3.org/1999/xlink" xlink:title="macrochaeta/ae" id="ABBRID0EVQAE" xlink:type="simple">mac</abbrev> m3ei only absent on one side of one specimen. <abbrev xmlns:xlink="http://www.w3.org/1999/xlink" xlink:title="abdominal segment" id="ABBRID0EYQAE" xlink:type="simple">Abd</abbrev>. III with one (m3) central, three (am6, pm6, p6) lateral <abbrev xmlns:xlink="http://www.w3.org/1999/xlink" xlink:title="macrochaeta/ae" id="ABBRID0E2QAE" xlink:type="simple">mac</abbrev> and two <abbrev xmlns:xlink="http://www.w3.org/1999/xlink" xlink:title="ordinary tergal S-chaeta/ae" id="ABBRID0E5QAE" xlink:type="simple">sens</abbrev>; <abbrev xmlns:xlink="http://www.w3.org/1999/xlink" xlink:title="S-microchaeta/ae" id="ABBRID0EBRAE" xlink:type="simple">ms</abbrev> absent (Fig. <xref ref-type="fig" rid="F4">35</xref>). <abbrev xmlns:xlink="http://www.w3.org/1999/xlink" xlink:title="abdominal segment" id="ABBRID0EIRAE" xlink:type="simple">Abd</abbrev>. IV with seven central (I, M, A5–6, B4–6), six lateral <abbrev xmlns:xlink="http://www.w3.org/1999/xlink" xlink:title="macrochaeta/ae" id="ABBRID0ELRAE" xlink:type="simple">mac</abbrev> (D3, E2–4, E2p, F1), and at least 17 <abbrev xmlns:xlink="http://www.w3.org/1999/xlink" xlink:title="ordinary tergal S-chaeta/ae" id="ABBRID0EORAE" xlink:type="simple">sens</abbrev>; <abbrev xmlns:xlink="http://www.w3.org/1999/xlink" xlink:title="ordinary tergal S-chaeta/ae" id="ABBRID0ERRAE" xlink:type="simple">sens</abbrev> as and ps short (Fig. <xref ref-type="fig" rid="F4">36</xref>). <abbrev xmlns:xlink="http://www.w3.org/1999/xlink" xlink:title="abdominal segment" id="ABBRID0EYRAE" xlink:type="simple">Abd</abbrev>. V with 3 <abbrev xmlns:xlink="http://www.w3.org/1999/xlink" xlink:title="ordinary tergal S-chaeta/ae" id="ABBRID0E2RAE" xlink:type="simple">sens</abbrev> (Fig. <xref ref-type="fig" rid="F4">37</xref>).</p></tp:treatment-sec><tp:treatment-sec sec-type="ecology" id="SECID0ECSAE"><title>Ecology.</title><p>In decomposing leaves along the roads.</p></tp:treatment-sec><tp:treatment-sec sec-type="remarks" id="SECID0EHSAE"><title>Remarks.</title><p>
            <italic><tp:taxon-name><tp:taxon-name-part taxon-name-part-type="genus">Sinella</tp:taxon-name-part> <tp:taxon-name-part taxon-name-part-type="species">qixiaensis</tp:taxon-name-part></tp:taxon-name></italic> sp. n. is characterized by blindness, the paddle-like <abbrev xmlns:xlink="http://www.w3.org/1999/xlink" xlink:title="ordinary tergal S-chaeta/ae" id="ABBRID0EXSAE" xlink:type="simple">sens</abbrev> of <abbrev xmlns:xlink="http://www.w3.org/1999/xlink" xlink:title="antennal segment" id="ABBRID0E1SAE" xlink:type="simple">Ant</abbrev>. III organ and abundant smooth chaetae on the manubrium. It is most similar to <italic><tp:taxon-name><tp:taxon-name-part taxon-name-part-type="genus">Sinella</tp:taxon-name-part> <tp:taxon-name-part taxon-name-part-type="species">insolens</tp:taxon-name-part></tp:taxon-name></italic> Chen &amp; Christiansen, 1993 and <italic><tp:taxon-name><tp:taxon-name-part taxon-name-part-type="genus">Sinella</tp:taxon-name-part> <tp:taxon-name-part taxon-name-part-type="species">sineocula</tp:taxon-name-part></tp:taxon-name></italic> Chen &amp; Christiansen, 1993. It differs from the former in the presence of smooth manubrial chaetae and the absence of labial chaeta M<sub>1s</sub>, and also differs from <italic><tp:taxon-name><tp:taxon-name-part taxon-name-part-type="genus">Sinella</tp:taxon-name-part> <tp:taxon-name-part taxon-name-part-type="species">sineocula</tp:taxon-name-part></tp:taxon-name></italic> in the presence of smooth manubrial chaetae, the paddle-like <abbrev xmlns:xlink="http://www.w3.org/1999/xlink" xlink:title="ordinary tergal S-chaeta/ae" id="ABBRID0E4TAE" xlink:type="simple">sens</abbrev> of <abbrev xmlns:xlink="http://www.w3.org/1999/xlink" xlink:title="antennal segment" id="ABBRID0EAUAE" xlink:type="simple">Ant</abbrev>. III organ, and the presence of <abbrev xmlns:xlink="http://www.w3.org/1999/xlink" xlink:title="macrochaeta/ae" id="ABBRID0EDUAE" xlink:type="simple">mac</abbrev> m3ei on <abbrev xmlns:xlink="http://www.w3.org/1999/xlink" xlink:title="abdominal segment" id="ABBRID0EGUAE" xlink:type="simple">Abd</abbrev>. II.</p></tp:treatment-sec></tp:taxon-treatment>
