# Supplementary material for: New blind species and new records of Sinella from Nanjing, China (Collembola, Entomobryidae)
Source: Zookeys. 2016 Jul 11;(604):31–40. doi: 10.3897/zookeys.604.7902 (PMC4978018; doi:10.3897/zookeys.604.7902)
Supplement: XML Treatment for Sinella quinocula [file zookeys.604.7902-treatment4.xml]

<!DOCTYPE tp:taxon-treatment
  PUBLIC "-//TaxonX//DTD Taxonomic Treatment Publishing DTD v0 20100105//EN" "tax-treatment-NSO.dtd">
<tp:taxon-treatment xmlns:tp="http://www.plazi.org/taxpub"><tp:treatment-meta><kwd-group><label>Taxon classification</label><kwd><named-content content-type="kingdom">Animalia</named-content></kwd><kwd><named-content content-type="order">Collembola</named-content></kwd><kwd><named-content content-type="family">Entomobryidae</named-content></kwd></kwd-group><mixed-citation publication-type="journal"><person-group><name><surname>Xu</surname><given-names>Heng</given-names></name><name><surname>Zhang</surname><given-names>Feng</given-names></name></person-group><article-title>New blind species and new records of <italic><tp:taxon-name><tp:taxon-name-part taxon-name-part-type="genus">Sinella</tp:taxon-name-part></tp:taxon-name></italic> from Nanjing, China (<tp:taxon-name><tp:taxon-name-part taxon-name-part-type="order">Collembola</tp:taxon-name-part></tp:taxon-name>, <tp:taxon-name><tp:taxon-name-part taxon-name-part-type="family">Entomobryidae</tp:taxon-name-part></tp:taxon-name>)</article-title><source>Zookeys</source><day>11</day><month>7</month><year>2016</year><volume>2016</volume><issue>604</issue><fpage>31</fpage><lpage>40</lpage><pub-id pub-id-type="doi">10.3897/zookeys.604.7902</pub-id></mixed-citation></tp:treatment-meta><tp:nomenclature><tp:taxon-name>
            <tp:taxon-name-part taxon-name-part-type="genus">Sinella</tp:taxon-name-part>
            <tp:taxon-name-part taxon-name-part-type="species">quinocula</tp:taxon-name-part>
          </tp:taxon-name><tp:taxon-authority>Chen &amp; Christiansen, 1993</tp:taxon-authority><tp:nomenclature-citation-list><tp:nomenclature-citation><tp:taxon-name>
                <tp:taxon-name-part taxon-name-part-type="genus">Sinella</tp:taxon-name-part> (<tp:taxon-name-part taxon-name-part-type="subgenus">Sinella</tp:taxon-name-part>) <tp:taxon-name-part taxon-name-part-type="species">quinocula</tp:taxon-name-part></tp:taxon-name><comment>Chen &amp; Christiansen, 1993: 24. Type locality: China (Anhui).</comment></tp:nomenclature-citation></tp:nomenclature-citation-list></tp:nomenclature><tp:treatment-sec sec-type="material" id="SECID0EDYAE"><title>Material.</title><p>♀ on slide and 5 in alcohol, China, Jiangsu Province, Nanjing, Lao Mountain, Longxing temple, <named-content xmlns:xlink="http://www.w3.org/1999/xlink" content-type="dwc:verbatimCoordinates" xlink:type="simple"><named-content content-type="geo-json" specific-use="{&#34;type&#34;:&#34;Point&#34;,&#34;coordinates&#34;:[118.527000,32.051000]}" id="NCID0EMYAE" xlink:type="simple">32.051°N, 118.527°E</named-content></named-content>, altitude 112 m, 10 April 2015, Daoyuan YU and Chunyan QIN leg. (# 15NJLS).</p></tp:treatment-sec><tp:treatment-sec sec-type="ecology" id="SECID0ERYAE"><title>Ecology.</title><p>Under stones.</p></tp:treatment-sec><tp:treatment-sec sec-type="distribution" id="SECID0EWYAE"><title>Distribution.</title><p>China (Anhui, Jiangsu, Shaanxi).</p><!--PageBreak--></tp:treatment-sec></tp:taxon-treatment>
